# Supplementary material for: M133S mutation possibly involve in the ER stress and mitophagy pathway in maintenance hemodialysis patients with occult hepatitis B infection
Source: Sci Rep. 2024 Jun 17;14:13981. doi: 10.1038/s41598-024-64943-3 (PMC11183135; doi:10.1038/s41598-024-64943-3)
Supplement: Supplementary file 1 — Supplementary Information 1. [file 41598_2024_64943_MOESM1_ESM.xlsx]

## Sheet: Sheet1
Hydrophily
Amino acid sequence position	Score
	WT	M133S
5	0.456	0.456
6	0.2	0.2
7	0.411	0.411
8	1.222	1.222
9	1.144	1.144
10	1.689	1.689
11	2.2	2.2
12	1.856	1.856
13	1.744	1.744
14	1.278	1.278
15	1.633	1.633
16	2.122	2.122
17	2.122	2.122
18	2.122	2.122
19	1.578	1.578
20	0.656	0.656
21	1.544	1.544
22	1.767	1.767
23	1.733	1.733
24	1.922	1.922
25	1.433	1.433
26	0.622	0.622
27	0.111	0.111
28	0.611	0.611
29	0.722	0.722
30	0.133	0.133
31	-0.389	-0.389
32	-0.411	-0.411
33	-0.989	-0.989
34	-0.9	-0.9
35	-0.089	-0.089
36	-0.389	-0.389
37	-0.5	-0.5
38	0.311	0.311
39	0.356	0.356
40	0.411	0.411
41	0.433	0.433
42	0.433	0.433
43	0.989	0.989
44	0.844	0.844
45	1.656	1.656
46	1.3	1.3
47	0.489	0.489
48	0.144	0.144
49	0.1	0.1
50	-0.211	-0.211
51	-0.222	-0.222
52	-0.867	-0.867
53	-1.222	-1.222
54	-1.733	-1.733
55	-2.078	-2.078
56	-2.044	-2.044
57	-1.744	-1.744
58	-1.833	-1.833
59	-1.522	-1.522
60	-1.522	-1.522
61	-1.067	-1.067
62	-1.167	-1.167
63	-1.256	-1.256
64	-0.944	-0.944
65	-0.311	-0.311
66	-0.4	-0.4
67	-0.267	-0.267
68	-0.333	-0.333
69	-0.744	-0.744
70	-1.122	-1.122
71	-0.733	-0.733
72	-0.278	-0.278
73	0.222	0.222
74	-0.556	-0.556
75	-0.878	-0.878
76	-0.522	-0.522
77	0.122	0.122
78	1.122	1.122
79	1.533	1.533
80	1.744	1.744
81	1.778	1.778
82	1.856	1.856
83	2.778	2.778
84	3.7	3.7
85	3.811	3.811
86	3.589	3.589
87	3.511	3.511
88	3.7	3.7
89	3.589	3.589
90	3.7	3.7
91	3.622	3.622
92	3.667	3.667
93	3.667	3.667
94	3.667	3.667
95	3	3
96	2.433	2.433
97	1.544	1.544
98	1.189	1.189
99	0.978	0.978
100	0.978	0.978
101	0.333	0.333
102	0.378	0.378
103	0.233	0.233
104	0.444	0.444
105	1.011	1.011
106	1.9	1.9
107	1.767	1.767
108	1.511	1.511
109	1	1
110	1.089	1.089
111	0.544	0.544
112	0.189	0.189
113	0.278	0.278
114	-0.222	-0.222
115	-0.767	-0.767
116	-0.767	-0.767
117	-0.444	-0.444
118	-0.856	-0.856
119	-0.844	-0.844
120	-0.489	-0.489
121	-0.2	-0.2
122	-0.189	-0.189
123	-0.189	-0.189
124	0.056	0.056
125	-0.156	-0.156
126	-0.478	-0.478
127	-0.056	-0.056
128	-0.067	-0.067
129	-0.133	-0.433
130	-0.489	-0.789
131	-0.589	-0.889
132	-0.6	-0.9
133	-0.522	-0.822
134	0.144	-0.156
135	0.467	0.167
136	0.467	0.167
137	0.122	-0.178
138	-0.267	-0.267
139	-0.211	-0.211
140	-0.422	-0.422
141	-0.378	-0.378
142	-1.044	-1.044
143	-1.044	-1.044
144	-1.4	-1.4
145	-1.044	-1.044
146	-0.111	-0.111
147	-0.111	-0.111
148	0.478	0.478
149	0.689	0.689
150	0.644	0.644
151	0.944	0.944
152	0.567	0.567
153	0.844	0.844
154	0.878	0.878
155	0.333	0.333
156	0.078	0.078
157	-0.111	-0.111
158	0.489	0.489
159	0.478	0.478
160	0.178	0.178
161	0.178	0.178
162	0.178	0.178
163	-0.222	-0.222
164	0.022	0.022
165	-0.044	-0.044
166	-0.044	-0.044
167	-0.556	-0.556
168	-0.556	-0.556
169	0.256	0.256
170	0.267	0.267
171	0.489	0.489
172	1	1
173	1.267	1.267
174	1.589	1.589
175	1.589	1.589
176	2.144	2.144
177	1.856	1.856
178	1.333	1.333
179	1.733	1.733
180	1.778	1.778
181	1.311	1.311
182	1.267	1.267
183	1.356	1.356
184	0.867	0.867
185	0.322	0.322
186	1.178	1.178
187	1.178	1.178
188	1.289	1.289
189	0.733	0.733
190	1.244	1.244
191	1.322	1.322
192	1.311	1.311
193	1.7	1.7
194	1.989	1.989
195	1.422	1.422
196	1.378	1.378
197	0.856	0.856
198	0.9	0.9
199	0.256	0.256
200	-0.333	-0.333
201	0.189	0.189
202	-0.167	-0.167
203	-0.467	-0.467
204	0.133	0.133
205	0.7	0.7
206	0.711	0.711
207	0.578	0.578
208	1.067	1.067
209	1.578	1.578
210	0.978	0.978
211	1.544	1.544
212	2.056	2.056
213	1.378	1.378
214	1.456	1.456
215	1.856	1.856
216	2.344	2.344
217	2.311	2.311
218	2.311	2.311
219	2.389	2.389
220	2.433	2.433
221	1.867	1.867
222	2.544	2.544
