# Supplementary material for: M133S mutation possibly involve in the ER stress and mitophagy pathway in maintenance hemodialysis patients with occult hepatitis B infection
Source: Sci Rep. 2024 Jun 17;14:13981. doi: 10.1038/s41598-024-64943-3 (PMC11183135; doi:10.1038/s41598-024-64943-3)
Supplement: Supplementary file 2 — Supplementary Information 2. [file 41598_2024_64943_MOESM2_ESM.xlsx]

## Sheet: Venn
gene_id	C1_count	C2_count	C3_count	WT1_count	WT2_count	WT3_count	MT1_count	MT2_count	MT3_count	WTvsCtrl_log2FoldChange	WTvsCtrl_pvalue	WTvsCtrl_padj	MTvsCtrl_log2FoldChange	MTvsCtrl_pvalue	MTvsCtrl_padj	MTvsWT_log2FoldChange	MTvsWT_pvalue	MTvsWT_padj
ENSG00000007080	1276	1383	1254	954	1241	731	833	477	624	-0.331978	0.0443254	0.999899	-0.904515	2.35414e-08	3.29378e-06	-0.569236	0.00747703	0.433558
ENSG00000020181	517	703	713	568	396	475	399	283	392	-0.331332	0.0458147	0.999899	-0.728362	6.85805e-06	0.00035128	-0.395445	0.0406563	0.656092
ENSG00000060491	1511	1630	1506	1173	1224	839	909	702	788	-0.434648	0.0028665	0.432305	-0.842871	3.33086e-12	1.08376e-09	-0.405086	0.0167314	0.558621
ENSG00000080824	22380	21324	21623	34148	37015	35199	26848	32578	24397	0.790777	5.65218e-14	2.89435e-11	0.463955	1.25373e-05	0.000533085	-0.324761	0.0116882	0.508444
ENSG00000086504	1190	1244	965	867	981	637	652	458	517	-0.366911	0.0272952	0.999899	-0.954873	3.34834e-10	7.36979e-08	-0.58441	0.00164185	0.269714
ENSG00000090097	552	651	552	458	459	350	364	251	330	-0.381079	0.0133854	0.999899	-0.779589	7.95412e-07	6.61385e-05	-0.395609	0.0369364	0.643998
ENSG00000100129	2098	2489	2578	2622	2671	2782	2927	3338	3489	0.2654	0.0181814	0.999899	0.559372	1.17046e-07	1.42425e-05	0.295084	0.0217708	0.595055
ENSG00000100918	271	318	279	104	86	92	57	49	71	-1.53176	2.24214e-15	1.21021e-12	-2.18027	1.05185e-25	6.55963e-23	-0.645737	0.0198027	0.579483
ENSG00000103152	504	440	389	343	369	249	248	195	226	-0.389431	0.0339007	0.999899	-0.888992	1.62174e-07	1.81139e-05	-0.495944	0.0117597	0.508444
ENSG00000106211	5060	4773	4391	6514	7808	5259	4242	3154	3569	0.545743	0.000158429	0.0400506	-0.267853	0.031853	0.115337	-0.810282	6.30387e-07	0.00146998
ENSG00000109846	9	19	23	87	63	67	35	49	40	2.18622	1.15042e-08	5.22158e-06	1.40088	0.00114608	0.0120473	-0.785501	0.0117661	0.508444
ENSG00000109971	7465	7955	7778	11677	13269	12250	10005	10841	10077	0.770865	1.55473e-13	7.76236e-11	0.524155	2.20248e-10	5.07146e-08	-0.244965	0.0356393	0.643998
ENSG00000111775	1306	1256	943	728	843	428	471	254	291	-0.728622	0.000354524	0.0795528	-1.68139	3.56364e-07	3.44109e-05	-0.948008	0.000105231	0.06744
ENSG00000112096	1424	1348	1376	1465	1823	1504	1677	2066	2006	0.295542	0.0224617	0.999899	0.578659	3.59392e-07	3.44809e-05	0.285182	0.0479673	0.688841
ENSG00000114850	3478	3348	3412	3427	4467	3834	4235	5693	4815	0.284027	0.0243132	0.999899	0.632346	1.57687e-08	2.33674e-06	0.350135	0.0178357	0.5662
ENSG00000117262	225	297	223	277	232	463	414	583	477	0.478733	0.0395419	0.999899	1.0943	2.82035e-11	8.27691e-09	0.61523	0.00775213	0.436737
ENSG00000118816	5808	5495	5728	5833	6902	6163	6788	8510	8253	0.237789	0.0377619	0.999899	0.575489	8.59205e-08	1.07164e-05	0.33963	0.0119867	0.512092
ENSG00000118960	624	619	623	489	455	438	361	323	316	-0.345099	0.0106826	0.9938	-0.791168	1.33269e-09	2.55722e-07	-0.443804	0.00430492	0.372875
ENSG00000119917	615	579	631	41	42	46	31	18	7	-3.73397	5.126e-80	1.46245e-76	-4.92352	3.52488e-25	2.02911e-22	-1.18739	0.0102212	0.486422
ENSG00000119922	726	603	606	100	87	75	30	47	30	-2.8011	1.78371e-51	2.37483e-48	-4.07472	1.67651e-82	3.58463e-79	-1.27156	4.48725e-05	0.0440577
ENSG00000120694	2710	2567	2763	6930	6457	7122	3584	5170	3312	1.43946	5.0238e-39	5.57391e-36	0.688753	3.32381e-07	3.27286e-05	-0.748958	1.79124e-06	0.00371284
ENSG00000122386	408	356	371	276	311	176	195	126	135	-0.48913	0.0142525	0.999899	-1.20886	1.19437e-10	2.93051e-08	-0.715834	0.0029986	0.333423
ENSG00000124508	757	842	767	630	582	636	495	422	438	-0.266452	0.0390086	0.999899	-0.693395	2.59844e-08	3.60101e-06	-0.425131	0.00467083	0.382895
ENSG00000124733	399	470	390	263	363	218	226	167	179	-0.488267	0.0097015	0.942966	-1.02702	5.59978e-10	1.18045e-07	-0.535854	0.0142113	0.537521
ENSG00000130255	6202	7195	5662	4551	5837	2959	3321	1908	2317	-0.42744	0.0195627	0.999899	-1.2252	3.53551e-06	0.000220484	-0.793985	0.0266382	0.612578
ENSG00000130332	1119	1401	963	895	973	565	549	339	333	-0.430503	0.0210805	0.999899	-1.40258	7.33099e-15	3.22715e-12	-0.968356	1.07877e-05	0.0179692
ENSG00000132002	2363	2591	2334	13933	12220	11236	4432	5691	5033	2.44736	4.16863e-99	2.08129e-95	1.16485	9.67185e-28	6.29385e-25	-1.28015	1.41778e-21	6.61218e-18
ENSG00000134326	72	45	61	10	18	19	8	4	3	-1.83709	9.04462e-06	0.00290808	-3.46789	5.43177e-11	1.47544e-08	-1.62997	0.0237076	0.600558
ENSG00000135114	288	272	290	20	35	26	5	4	14	-3.30323	5.4288e-39	5.70624e-36	-5.09687	6.46482e-46	6.4506e-43	-1.78522	0.00281326	0.333423
ENSG00000137965	133	108	141	4	4	1	0	0	0	-5.32104	7.75283e-22	5.16106e-19	-9.32753	1.18544e-14	5.06928e-12	-3.99734	0.0473838	1
ENSG00000142089	893	828	738	63	65	69	41	43	43	-3.55593	1.27298e-84	5.08454e-81	-4.16976	2.31342e-106	5.77081e-103	-0.61161	0.0446452	0.674828
ENSG00000145425	10184	9210	9090	9407	14114	10748	12907	16932	13605	0.352675	0.0171771	0.999899	0.712378	4.60467e-10	9.84544e-08	0.361945	0.0246351	0.606967
ENSG00000150991	8574	8562	8652	14131	16919	14876	11178	10482	11189	0.921148	1.36374e-16	7.56534e-14	0.459052	3.30597e-07	3.27286e-05	-0.460123	0.000228239	0.106445
ENSG00000151366	174	121	132	134	267	192	247	347	264	0.556426	0.0292401	0.999899	1.10629	4.16629e-08	5.51831e-06	0.551334	0.0194841	0.57754
ENSG00000152082	1078	1165	1008	747	1007	617	663	350	376	-0.368234	0.0260373	0.999899	-1.11743	0.000240953	0.00422288	-0.745899	0.00117468	0.238191
ENSG00000155366	1134	1202	1054	790	1045	726	784	513	629	-0.31712	0.0357248	0.999899	-0.704987	1.96529e-06	0.000139003	-0.385028	0.0399457	0.653855
ENSG00000156860	3047	3847	3775	3341	2491	2413	2402	1793	1986	-0.279931	0.0449001	0.999899	-0.671962	3.00809e-08	4.09292e-06	-0.389747	0.0157697	0.551939
ENSG00000160256	308	353	284	286	225	157	155	88	136	-0.413836	0.0450978	0.999899	-1.20493	5.72706e-09	9.74056e-07	-0.786927	0.00234643	0.310681
ENSG00000162576	1595	1978	1605	1431	1343	1109	961	923	860	-0.32554	0.0162603	0.999899	-0.805183	1.02581e-12	3.57053e-10	-0.477147	0.000633331	0.173747
ENSG00000169446	1483	1411	1519	1451	1865	1897	1925	2489	2019	0.329738	0.0157102	0.999899	0.650075	9.81544e-09	1.53029e-06	0.32149	0.0361266	0.643998
ENSG00000170265	1338	1491	1429	1201	1176	1014	986	868	907	-0.23895	0.0461817	0.999899	-0.51343	1.37044e-06	0.000105187	-0.272146	0.0473108	0.688479
ENSG00000170540	1901	1665	1728	1874	2472	1928	2247	2904	2515	0.330618	0.018585	0.999899	0.638584	8.11248e-08	1.02898e-05	0.31028	0.0384722	0.648964
ENSG00000173110	34	38	35	2221	2188	1881	255	530	379	5.96653	4.8931e-221	9.772e-217	3.55008	1.4862e-43	1.30847e-40	-2.41446	3.42116e-34	3.19109e-30
ENSG00000173726	8023	7779	8130	8454	9857	8234	9362	12397	11074	0.23735	0.0360816	0.999899	0.563654	1.702e-07	1.88696e-05	0.328395	0.0170373	0.559142
ENSG00000174996	1407	1579	1432	1252	1209	984	1101	784	779	-0.270173	0.0353783	0.999899	-0.619392	5.47722e-06	0.00030362	-0.346467	0.0382585	0.648964
ENSG00000176340	1713	1796	1393	1017	1357	813	841	740	713	-0.536054	0.00189565	0.318134	-0.988949	2.40311e-14	9.2224e-12	-0.44964	0.011212	0.503757
ENSG00000178381	191	232	211	469	517	488	244	310	271	1.30858	2.25254e-17	1.2853e-14	0.49079	0.00272357	0.0218338	-0.816385	4.80949e-07	0.00128173
ENSG00000180730	1720	1747	1691	1731	2296	1995	2311	2788	2634	0.31223	0.0170807	0.999899	0.692668	2.96534e-11	8.37402e-09	0.382106	0.00834378	0.443456
ENSG00000181026	1981	2305	2144	1802	1655	1702	1401	1380	1470	-0.226888	0.0413209	0.999899	-0.484457	1.03946e-06	8.27535e-05	-0.255777	0.0414678	0.659968
ENSG00000182287	925	845	915	959	1083	1016	1070	1573	1190	0.275344	0.0311574	0.999899	0.618109	6.2055e-06	0.000331618	0.344625	0.0276884	0.618595
ENSG00000184897	4629	4237	3575	3498	3512	1938	2238	1705	1995	-0.394238	0.0346009	0.999899	-0.961066	1.2051e-12	4.09926e-10	-0.562337	0.00389281	0.357715
ENSG00000185745	1940	1683	1748	131	217	180	137	119	72	-3.26029	1.87163e-81	6.22973e-78	-3.93128	3.79171e-122	1.41876e-118	-0.669973	0.0113795	0.50544
ENSG00000185885	2192	1987	1842	243	340	234	220	161	151	-2.79694	6.10853e-68	1.52492e-64	-3.39585	2.47977e-114	7.42294e-111	-0.595892	0.00594879	0.417185
ENSG00000186468	2019	1805	1769	1944	2713	1944	2632	2648	3024	0.32415	0.0308735	0.999899	0.677799	6.48223e-09	1.078e-06	0.356237	0.0230865	0.598164
ENSG00000187109	7749	7099	7432	8227	10008	9248	10083	13354	10433	0.390115	0.00109613	0.208484	0.708483	3.24483e-10	7.24857e-08	0.320251	0.0225074	0.597116
ENSG00000187608	2715	2292	2152	337	415	239	250	239	222	-2.77102	3.12357e-55	5.67098e-52	-3.22897	3.34691e-122	1.41876e-118	-0.454214	0.0255994	0.608785
ENSG00000187634	942	963	821	735	653	633	601	432	510	-0.344963	0.0117052	0.999899	-0.711907	8.86501e-07	7.29025e-05	-0.364155	0.0266513	0.612578
ENSG00000189060	5946	6510	5929	4236	3807	3164	3107	2990	3018	-0.626172	4.53485e-07	0.000184827	-0.902029	1.65993e-23	8.56697e-21	-0.27311	0.0407507	0.656578
ENSG00000196205	1393	1399	1223	1605	1697	1490	2275	1886	2187	0.341921	0.006158	0.728526	0.770043	1.26418e-10	3.05177e-08	0.43068	0.00151612	0.266881
ENSG00000204220	308	437	362	262	334	174	187	101	139	-0.432235	0.0411022	0.999899	-1.25704	1.21758e-09	2.39047e-07	-0.821575	0.00166267	0.269714
ENSG00000204387	550	563	461	409	419	229	242	214	241	-0.490419	0.0151241	0.999899	-1.06685	3.64951e-12	1.16218e-09	-0.572472	0.00857609	0.446346
ENSG00000204388	3876	5609	4330	22889	18748	17566	7023	8449	7650	2.19203	1.30822e-54	2.1772e-51	0.85684	6.71744e-13	2.45219e-10	-1.3332	2.87735e-23	1.78923e-19
ENSG00000205155	62	58	48	19	46	18	8	1	1	-0.93315	0.0205537	0.999899	-3.96558	7.53842e-11	1.97943e-08	-3.02813	6.1197e-05	0.0543473
ENSG00000210140	726	1081	998	653	589	384	394	170	201	-0.693356	0.000168735	0.0417731	-1.75568	9.90341e-06	0.00045053	-1.05949	0.014008	0.537521
ENSG00000214485	1392	1440	1290	1477	2290	1690	2063	3590	3053	0.492734	0.00164303	0.28533	1.18513	1.38381e-14	5.75318e-12	0.694274	0.000414038	0.140434
ENSG00000218739	862	788	768	832	1276	994	1182	1680	1201	0.445852	0.00594474	0.71953	0.851248	9.36684e-10	1.92046e-07	0.407298	0.0236829	0.600558
ENSG00000228474	649	635	525	406	558	276	328	186	205	-0.461278	0.0254408	0.999899	-1.22448	1.69571e-10	4.02852e-08	-0.759085	0.00245549	0.314179
ENSG00000234742	31	32	29	47	58	67	68	83	120	0.992868	0.00380365	0.527519	1.67238	1.87137e-07	2.04444e-05	0.680449	0.0259487	0.611798
ENSG00000234745	2391	2136	1905	1519	1866	1181	1295	1026	949	-0.411508	0.0115592	0.999899	-0.872446	2.76321e-10	6.2662e-08	-0.457312	0.0091639	0.463891
ENSG00000241468	1037	1234	949	642	1027	549	636	381	455	-0.449855	0.0199525	0.999899	-1.01769	1.22981e-09	2.39047e-07	-0.564652	0.0131359	0.528782
ENSG00000241697	215	203	181	174	132	106	115	54	72	-0.455503	0.0375353	0.999899	-1.20537	1.58609e-06	0.00011672	-0.745538	0.0109804	0.503757
ENSG00000249859	302	286	288	185	213	176	140	149	142	-0.5226	0.00268435	0.412378	-0.915568	5.21811e-08	6.80644e-06	-0.390726	0.0486506	0.689648
ENSG00000261556	404	378	450	469	499	460	556	672	519	0.302003	0.0378684	0.999899	0.610972	9.56822e-06	0.000443367	0.310735	0.0407567	0.656578
ENSG00000262814	434	439	260	245	287	145	154	72	84	-0.662085	0.00661672	0.746568	-1.76604	3.6788e-05	0.00113761	-1.09881	0.000169824	0.0880017
ENSG00000271503	537	386	466	39	34	45	11	9	12	-3.47315	7.84198e-52	1.11866e-48	-5.33618	2.43132e-65	3.30814e-62	-1.86005	6.86359e-05	0.0556697
ENSG00000272512	1318	1525	1262	937	742	646	581	513	482	-0.732152	1.00618e-06	0.00037914	-1.27154	2.39568e-25	1.43425e-22	-0.536477	0.00115164	0.236087
