# Supplementary material for: M133S mutation possibly involve in the ER stress and mitophagy pathway in maintenance hemodialysis patients with occult hepatitis B infection
Source: Sci Rep. 2024 Jun 17;14:13981. doi: 10.1038/s41598-024-64943-3 (PMC11183135; doi:10.1038/s41598-024-64943-3)
Supplement: Supplementary file 3 — Supplementary Information 3. [file 41598_2024_64943_MOESM3_ESM.xlsx]

## Sheet: Sheet1
gene_id	gene_name	gene_description	C1_count	C2_count	C3_count	WT1_count	WT2_count	WT3_count	MT1_count	MT2_count	MT3_count	WTvsCtrl_log2FoldChange	WTvsCtrl_pvalue	WTvsCtrl_padj	MTvsCtrl_log2FoldChange	MTvsCtrl_pvalue	MTvsCtrl_padj	MTvsWT_log2FoldChange	MTvsWT_pvalue	MTvsWT_padj
ENSG00000132002	DNAJB1	DnaJ heat shock protein family (Hsp40) member B1 [Source:HGNC Symbol;Acc:HGNC:5270]	2363	2591	2334	13933	12220	11236	4432	5691	5033	2.44736	4.16863e-99	2.08129e-95	1.16485	9.67185e-28	6.29385e-25	-1.28015	1.41778e-21	6.61218e-18
ENSG00000080824	HSP90AA1	heat shock protein 90 alpha family class A member 1 [Source:HGNC Symbol;Acc:HGNC:5253]	22380	21324	21623	34148	37015	35199	26848	32578	24397	0.790777	5.65218e-14	2.89435e-11	0.463955	1.25373e-05	0.000533085	-0.324761	0.0116882	0.508444
ENSG00000204388	HSPA1B	heat shock protein family A (Hsp70) member 1B [Source:HGNC Symbol;Acc:HGNC:5233]	3876	5609	4330	22889	18748	17566	7023	8449	7650	2.19203	1.30822e-54	2.1772e-51	0.85684	6.71744e-13	2.45219e-10	-1.3332	2.87735e-23	1.78923e-19
ENSG00000173110	HSPA6	heat shock protein family A (Hsp70) member 6 [Source:HGNC Symbol;Acc:HGNC:5239]	34	38	35	2221	2188	1881	255	530	379	5.96653	4.8931e-221	9.772e-217	3.55008	1.4862e-43	1.30847e-40	-2.41446	3.42116e-34	3.19109e-30
ENSG00000109971	HSPA8	heat shock protein family A (Hsp70) member 8 [Source:HGNC Symbol;Acc:HGNC:5241]	7465	7955	7778	11677	13269	12250	10005	10841	10077	0.770865	1.55473e-13	7.76236e-11	0.524155	2.20248e-10	5.07146e-08	-0.244965	0.0356393	0.643998
ENSG00000106211	HSPB1	heat shock protein family B (small) member 1 [Source:HGNC Symbol;Acc:HGNC:5246]	5060	4773	4391	6514	7808	5259	4242	3154	3569	0.545743	0.000158429	0.0400506	-0.267853	0.031853	0.115337	-0.810282	6.30387e-07	0.00146998
ENSG00000120694	HSPH1	heat shock protein family H (Hsp110) member 1 [Source:HGNC Symbol;Acc:HGNC:16969]	2710	2567	2763	6930	6457	7122	3584	5170	3312	1.43946	5.0238e-39	5.57391e-36	0.688753	3.32381e-07	3.27286e-05	-0.748958	1.79124e-06	0.00371284
