# Supplementary material for: M133S mutation possibly involve in the ER stress and mitophagy pathway in maintenance hemodialysis patients with occult hepatitis B infection
Source: Sci Rep. 2024 Jun 17;14:13981. doi: 10.1038/s41598-024-64943-3 (PMC11183135; doi:10.1038/s41598-024-64943-3)
Supplement: Supplementary file 4 — Supplementary Information 4. [file 41598_2024_64943_MOESM4_ESM.xlsx]

## Sheet: Sheet1
gene_id	gene_name	gene_description	C1_count	C2_count	C3_count	WT1_count	WT2_count	WT3_count	MT1_count	MT2_count	MT3_count	WTvsCtrl_log2FoldChange	WTvsCtrl_pvalue	WTvsCtrl_padj	MTvsCtrl_log2FoldChange	MTvsCtrl_pvalue	MTvsCtrl_padj	MTvsWT_log2FoldChange	MTvsWT_pvalue	MTvsWT_padj
ENSG00000262814	MRPL12	mitochondrial ribosomal protein L12 [Source:HGNC Symbol;Acc:HGNC:10378]	434	439	260	245	287	145	154	72	84	-0.662085	0.00661672	0.746568	-1.76604	3.6788e-05	0.00113761	-1.09881	0.000169824	0.0880017
ENSG00000086504	MRPL28	mitochondrial ribosomal protein L28 [Source:HGNC Symbol;Acc:HGNC:14484]	1190	1244	965	867	981	637	652	458	517	-0.366911	0.0272952	0.999899	-0.954873	3.34834e-10	7.36979e-08	-0.58441	0.00164185	0.269714
ENSG00000210140	MT-TC	mitochondrially encoded tRNA cysteine [Source:HGNC Symbol;Acc:HGNC:7477]	726	1081	998	653	589	384	394	170	201	-0.693356	0.000168735	0.0417731	-1.75568	9.90341e-06	0.00045053	-1.05949	0.014008	0.537521
